# Supplementary material for: Evaluating the Impact of a Novel Program to Address Acute Food Insecurity Among Cancer Patients
Source: Nutrients. 2024 Dec 23;16(24):4408. doi: 10.3390/nu16244408 (PMC11679311; doi:10.3390/nu16244408)
Supplement: Supplementary file 1 [file nutrients-16-04408-s001.zip]

Archive with 1 entries (1 files):
- nutrients-3348689-supplementary.pdf
